# Supplementary material for: High diversity of fungal ecological groups from ice-free pristine and disturbed areas in the Fildes Peninsula, King George Island, Antarctica
Source: PLoS One. 2025 Jan 22;20(1):e0317571. doi: 10.1371/journal.pone.0317571 (PMC11753637; doi:10.1371/journal.pone.0317571)
Supplement: S1 Table — The coordinates of each sample are provided, with samples categorized as either pristine or disturbed based on the level of human impact at the sampled sites. (XLSX) [file pone.0317571.s001.xlsx]

## Sheet: Sheet1
ID	Latitude	Longitude	Site	Habitat
AA2	-58.9523	-62.2247	Site 1	Pristine
AB1	-58.9527	-62.2248	Site 1	Pristine
AD4	-58.9514	-62.2267	Site 1	Pristine
AI1	-58.9592	-62.226	Site 1	Pristine
A-3	-58.9598	-62.2036	Site 2	Disturbed
B3	-58.9693	-62.2045	Site 2	Disturbed
B4	-58.9693	-62.2045	Site 2	Disturbed
C1	-58.9712	-62.1983	Site 3	Disturbed
D2	-58.9822	-62.1966	Site 3	Disturbed
D4	-58.9822	-62.1966	Site 3	Disturbed
E3	-58.9884	-62.1976	Site 3	Disturbed
X-2	-58.9602	-62.2035	Site 2	Disturbed
X-8	-58.9602	-62.2035	Site 2	Disturbed
AP	-58.9925	-62.1991	Site 4	Disturbed
B2	-58.9693	-62.2045	Site 3	Disturbed
B5	-58.9693	-62.2045	Site 3	Disturbed
DI	-58.9822	-62.1966	Site 3	Disturbed
E2	-58.9884	-62.1976	Site 3	Disturbed
E4	-58.9884	-62.1976	Site 3	Disturbed
G1	-58.9939	-62.1982	Site 4	Disturbed
G2	-58.9939	-62.1982	Site 4	Disturbed
G3	-58.9939	-62.1982	Site 4	Disturbed
G4	-58.9939	-62.1982	Site 4	Disturbed
L3	-58.9357	-62.1574	Site 5	Pristine
M1	-58.9371	-62.157	Site 5	Pristine
N3	-58.9325	-62.1574	Site 5	Pristine
O2	-58.9255	-62.1606	Site 5	Pristine
P2	-58.9241	-62.1608	Site 5	Pristine
P5	-58.9241	-62.1608	Site 5	Pristine
Q4	-58.924	-62.1603	Site 5	Pristine
H3	-58.8507	-62.1697	Site 6	Pristine
I2	-58.8528	-62.1698	Site 6	Pristine
J1	-58.8555	-62.167	Site 6	Pristine
J3	-58.8555	-62.167	Site 6	Pristine
