# Supplementary material for: High diversity of fungal ecological groups from ice-free pristine and disturbed areas in the Fildes Peninsula, King George Island, Antarctica
Source: PLoS One. 2025 Jan 22;20(1):e0317571. doi: 10.1371/journal.pone.0317571 (PMC11753637; doi:10.1371/journal.pone.0317571)
Supplement: S4 Table — The collection sites are given. (XLSX) [file pone.0317571.s004.xlsx]

## Sheet: Sheet1
	AA2	AB1	AD4	AI1	A-3	B2	B3	B4	B5	X-2	X-8	C1	DI	D2	D4	E2	E3	E4	G2	G3	G4	G1	AP	L3	M1	N3	O2	P2	P5	Q4	H3	I2	J1	J3
Wood Saprotroph	4	3	2	0	3	1	3	3	1	0	1	3	2	0	0	1	0	2	1	2	1	3	1	1	1	0	0	0	0	1	0	0	2	2
Undefined Saprotroph	7	12	11	5	23	4	15	11	2	5	3	19	11	3	3	13	1	1	2	2	5	12	6	4	9	3	0	7	2	3	0	3	8	10
Plant Parasite	0	0	0	0	1	0	0	0	0	0	0	0	0	0	0	0	0	0	0	0	0	0	0	0	0	0	0	0	0	0	0	0	1	0
Plant Saprotroph	4	8	7	1	7	4	8	8	2	2	0	3	3	1	0	3	0	3	1	2	2	2	1	1	1	1	0	1	0	2	0	1	3	3
Leaf Saprotroph	0	0	0	0	1	0	0	0	0	0	0	0	0	0	0	0	0	0	0	0	0	0	0	0	0	0	0	0	0	0	0	0	1	0
Plant Pathogen	2	2	7	1	9	2	5	5	1	2	1	3	4	1	1	4	0	2	1	2	2	5	3	2	5	0	0	3	2	3	1	1	3	3
Fungal Parasite	1	1	0	0	5	1	1	0	1	0	0	0	1	0	0	1	1	0	0	0	0	0	0	0	0	0	0	0	0	0	0	0	1	0
Endophyte	3	5	6	0	11	4	6	6	2	1	0	2	2	1	0	4	0	1	1	2	2	2	0	1	1	2	0	2	0	2	0	1	3	2
Lichen Parasite	0	0	1	0	0	1	0	0	0	0	0	0	0	0	0	0	0	1	1	1	1	0	0	0	0	0	0	0	0	1	0	0	0	0
Ectomycorrhizal	1	2	1	0	1	0	0	0	0	0	0	1	1	0	0	1	0	2	0	0	0	1	1	0	1	0	0	0	0	0	0	0	1	1
Soil Saprotroph	0	1	2	0	2	0	2	1	0	0	0	1	1	0	0	1	0	0	0	0	1	0	0	0	1	1	0	0	0	0	0	0	0	1
Bryophyte Parasite	0	1	0	0	2	1	1	0	0	0	0	0	1	0	0	1	0	0	0	0	0	0	0	0	0	0	0	0	0	0	0	0	1	0
Pollen Saprotroph	1	1	2	1	1	1	1	2	1	2	1	1	2	1	1	2	0	1	0	0	1	3	3	4	2	0	0	2	2	1	2	1	2	2
Animal Symbiotroph	0	0	0	0	1	0	1	0	0	0	0	1	0	0	0	1	0	0	0	0	0	1	0	0	0	0	0	0	0	0	0	0	1	0
Dung Saprotroph	0	1	0	0	1	1	2	1	0	0	0	2	0	1	0	1	0	1	0	0	2	0	0	1	0	1	0	1	0	1	0	1	2	1
Ericoid Mycorrhizal	0	0	1	0	1	0	0	0	0	0	0	1	0	0	0	0	0	0	0	0	0	1	1	0	1	0	0	0	0	0	0	0	0	1
Litter Saprotroph	0	0	1	0	2	0	1	0	0	0	0	0	0	0	0	0	0	0	0	0	0	0	0	0	0	1	0	0	0	0	0	0	0	0
Algal Parasite	0	1	1	0	1	1	2	1	0	0	0	0	1	1	0	2	0	0	0	0	0	1	1	1	1	0	1	1	0	0	1	0	1	1
Animal Parasite	0	0	0	0	2	0	0	0	0	0	0	0	0	0	0	0	0	0	0	0	0	0	0	0	0	0	0	0	0	0	0	0	0	1
Animal Pathogen	2	1	1	0	5	1	2	2	1	1	0	2	1	1	1	2	1	1	1	1	1	2	0	1	1	1	0	1	1	2	0	1	2	1
Epiphyte	0	0	0	0	0	0	0	0	0	0	0	0	0	0	0	0	0	0	0	0	0	0	0	0	0	0	0	1	0	0	0	0	0	0
Arbuscular Mycorrhizal	1	1	1	1	0	1	1	1	0	1	1	1	1	0	0	1	0	0	0	0	0	0	1	1	0	0	0	1	1	1	0	1	1	1
Lichenized	0	1	1	0	2	0	1	1	1	1	0	0	0	0	0	0	0	0	0	0	0	0	0	0	1	0	0	0	0	0	0	0	0	2
